# Supplementary material for: Comparative Analysis of Circadian Transcriptomes Reveals Circadian Characteristics between Arabidopsis and Soybean
Source: Plants (Basel). 2023 Sep 22;12(19):3344. doi: 10.3390/plants12193344 (PMC10574400; doi:10.3390/plants12193344)
Supplement: Supplementary file 1 [file plants-12-03344-s001.zip]

Archive with 2 entries (2 files):
- Supplementary figures_XingweiWang et al.pdf
- table S1 Arabidopsis clock genes and their homologous genes in soybean.xlsx
