# Supplementary material for: Comparative Analysis of Circadian Transcriptomes Reveals Circadian Characteristics between Arabidopsis and Soybean
Source: Plants (Basel). 2023 Sep 22;12(19):3344. doi: 10.3390/plants12193344 (PMC10574400; doi:10.3390/plants12193344)
Supplement: Supplementary file 1 [file plants-12-03344-s001.zip › table S1 Arabidopsis clock genes and their homologous genes in soybean.xlsx]

## Sheet: Arabidopsis genes and homologs
Arabidopsis.Gene.Name	Arabidopsis.Gene.ID	Soybean.Gene.Name	Soybean.Gene.ID.v1	Soybean.Gene.ID.v2
CCA1/LHY	AT2G46830/AT1G01060	GmCCA1/LHY_1	Glyma07G05410	GLYMA_07G048500
CCA1/LHY	AT2G46830/AT1G01060	GmCCA1/LHY_2	Glyma16G01980	GLYMA_16G017400
CCA1/LHY	AT2G46830/AT1G01060	GmCCA1/LHY_3	Glyma09G29800	GLYMA_09G167900
CCA1/LHY	AT2G46830/AT1G01060	GmCCA1/LHY_4	Glyma14G39130	GLYMA_14G210600
CCA1/LHY	AT2G46830/AT1G01060	GmCCA1/LHY_5	Glyma03G42260	GLYMA_03G261800
CCA1/LHY	AT2G46830/AT1G01060	GmCCA1/LHY_6	Glyma19G45030	GLYMA_19G260900
ELF3	AT2G25930	GmELF3_1	Glyma04G05280	GLYMA_04G050200
ELF3	AT2G25930	GmELF3_2	Glyma17G34980	GLYMA_17G231600
ELF3	AT2G25930	GmELF3_3	Glyma07G01601	GLYMA_07G013500
ELF3	AT2G25930	GmELF3_4	Glyma08G21115	GLYMA_08G197500
ELF4	AT2G40080	GmELF4_1	Glyma18G03130	GLYMA_18G027500
ELF4	AT2G40080	GmELF4_2	Glyma11G35270	GLYMA_11G229700
ELF4	AT2G40080	GmELF4_3	Glyma14G37280	GLYMA_14G193700
ELF4	AT2G40080	GmELF4_4	Glyma17G05860	GLYMA_17G050800
FKF1	AT1G68050	GmFKF1_1	Glyma05G34530	GLYMA_05G239400
FKF1	AT1G68050	GmFKF1_2	Glyma08G05130	GLYMA_08G046500
GI	AT1G22770	GmGI_1	Glyma10G36600	GLYMA_10G221500
GI	AT1G22770	GmGI_2	Glyma20G30980	GLYMA_20G170000
GI	AT1G22770	GmGI_3	Glyma09G07240	GLYMA_16G163200
LNK1	AT5G64170	GmLNK1	Glyma08G07816	GLYMA_08G073300
LNK2	AT3G54500	GmLNK2_1	Glyma04G26800	GLYMA_04G141400
LNK2	AT3G54500	GmLNK2_2	Glyma11G21580	GLYMA_11G154700
LNK2	AT3G54500	GmLNK2_3	Glyma13G26930	GLYMA_13G199300
LNK2	AT3G54500	GmLNK2_4	Glyma15G37980	GLYMA_15G237600
LNK4	AT5G06980	GmLNK4_1	Glyma11G25860	GLYMA_11G158200
LNK4	AT5G06980	GmLNK4_2	Glyma13G26110	GLYMA_13G191900
LUX	AT3G46640	GmLUX_1	Glyma12G06406	GLYMA_12G060200
LUX	AT3G46640	GmLUX_2	Glyma11G14490	GLYMA_11G136600
LUX	AT3G46640	GmLUX_3	Glyma03G27890	GLYMA_03G123400
LUX	AT3G46640	GmLUX_4	Glyma02G21820	GLYMA_02G162600
LUX	AT3G46640	GmLUX_5	Glyma19G30700	GLYMA_19G127000
LUX	AT3G46640	GmLUX_6	Glyma01G36730	GLYMA_01G162600
PRR3	AT5G60100	GmPRR3_1	Glyma12G07861	GLYMA_12G073900
PRR3	AT5G60100	GmPRR3_2	Glyma10G05520	GLYMA_10G048100
PRR3	AT5G60100	GmPRR3_3	Glyma11G15580	GLYMA_U034500
PRR5	AT5G24470	GmPRR5_1	Glyma06G14150	GLYMA_06G136600
PRR5	AT5G24470	GmPRR5_2	Glyma19G44970	GLYMA_19G260400
PRR5	AT5G24470	GmPRR5_3	Glyma07G05530	GLYMA_07G049400
PRR5	AT5G24470	GmPRR5_4	Glyma04G40640	GLYMA_04G228300
PRR9	AT2G46790	GmPRR9	Glyma03G42221	GLYMA_03G261300
RVE4	AT5G02840	GmRVE4 _1	Glyma10G05560	GLYMA_10G048500
RVE4	AT5G02840	GmRVE4 _2	Glyma13G19910	GLYMA_13G136300
RVE6	AT5G52660	GmRVE6 _1	Glyma16G03640	GLYMA_16G032600
RVE6	AT5G52660	GmRVE6 _2	Glyma20G30250	GLYMA_20G162800
RVE6	AT5G52660	GmRVE6 _3	Glyma09G24400	GLYMA_09G131400
RVE6	AT5G52660	GmRVE6 _4	Glyma10G37520	GLYMA_10G230700
RVE8 (LCL5)	AT3G09600	GmRVE8 (LCL5) _1	Glyma03G33440	GLYMA_03G177300
RVE8 (LCL5)	AT3G09600	GmRVE8 (LCL5) _2	Glyma19G36170	GLYMA_19G178000
RVE8 (LCL5)	AT3G09600	GmRVE8 (LCL5) _3	Glyma16G34340	GLYMA_16G217700
TOC1	AT5G61380	GmTOC1_1	Glyma04G33110	GLYMA_04G166300
TOC1	AT5G61380	GmTOC1_2	Glyma06G21120	GLYMA_06G196200
TOC1	AT5G61380	GmTOC1_3	Glyma05G00880	GLYMA_05G025000
TOC1	AT5G61380	GmTOC1_4	Glyma17G11040	GLYMA_17G102200
ZTL	AT5G57360	GmZTL_1	Glyma17G06950	GLYMA_17G062000
ZTL	AT5G57360	GmZTL_2	Glyma13G00860	GLYMA_13G097600
ZTL	AT5G57360	GmZTL_3	Glyma15G17480	GLYMA_15G162300
ZTL	AT5G57360	GmZTL_4	Glyma09G06220	GLYMA_09G056100

## Sheet: PHYA
Arabidopsis.Gene.Name	Arabidopsis.Gene.ID	Soybean.Gene.Name	Soybean.Gene.ID.v1	Soybean.Gene.ID.v2
PHYA	AT1G09570	GmPHYA_1	Glyma20G22160	GLYMA_20G090000
PHYA	AT1G09570	GmPHYA_2	Glyma10G28170	GLYMA_10G141400
PHYA	AT1G09570	GmPHYA_3	Glyma19G41210	GLYMA_19G224200
PHYA	AT1G09570	GmPHYA_4	Glyma03G38620	GLYMA_03G227300
